# Supplementary material for: Phospholipase D1 is a critical mediator of neutrophil extracellular trap formation and venous thrombosis
Source: Front Immunol. 2025 Oct 21;16:1666184. doi: 10.3389/fimmu.2025.1666184 (PMC12583085; doi:10.3389/fimmu.2025.1666184)
Supplement: Supplementary file 2 [file Table1.xlsx]

## Sheet: Results
	Table. Quantitaive lipidomic profile data of 115 lipids in neutrophils.
	ID	Lipid	Molecular formula	Exact mass	Method	Precursor ion	Product ion(s)	MRM transition(s)		RT (min)	Peak area																																		Quantitative values for each lipid molecule (pmol/mg-protein)
								1	2		WT_0 min_1	WT_0 min_2	WT_0 min_3	WT_0 min_4	WT_5 min_1	WT_5 min_2	WT_5 min_3	WT_5 min_4	WT_10 min_1	WT_10 min_2	WT_10 min_3	WT_10 min_4	WT_30 min_1	WT_30 min_2	WT_30 min_3	WT_30 min_4	KO_0 min_1	KO_0 min_2	KO_0 min_3	KO_0 min_4	KO_5 min_1	KO_5 min_2	KO_5 min_3	KO_5 min_4	KO_10 min_1	KO_10 min_2	KO_10 min_3	KO_10 min_4	KO_30 min_1	KO_30 min_2	KO_30 min_3	KO_30 min_4		IS	WT_0 min_1	WT_0 min_2	WT_0 min_3	WT_0 min_4	WT_5 min_1
											Protein amount (mg)
											0.0886205	0.0516321	0.0707497	0.0445669	0.0641001	0.0528789	0.0695029	0.0616065	0.0632689	0.0512165	0.0707497	0.0449825	0.0557881	0.0574505	0.0728277	0.0462293	0.0719965	0.0528789	0.0574505	0.0616065	0.0732433	0.0520477	0.0578661	0.0474761	0.0719965	0.0524633	0.0599441	0.0478917	0.0715809	0.0537101	0.0624377	0.0458137
	1	DG 16:0_16:0	C35H68O5	568.507	DEA-SFC/MS/MS	[M + NH4]+	[M + H ‒ Acyl FA]+	586.55 >313.25		4.12±0.01	776.876	278.95	459.723	247.837	819.692	421.001	379.808	343.488	470.167	287.205	863.592	446.861	756.367	317.74	630.169	901.848	832.597	330.584	971.367	439.131	672.623	312.172	493.195	366.802	1723.21	315.24	389.93	273.159	934.706	271.138	390.003	597.281		DG 15:0/[2H7]18:1	5.91593	4.68966	5.40919	7.39317	9.5741
	2	DG 18:0_18:0	C39H76O5	624.569	DEA-SFC/MS/MS	[M + NH4]+	[M + H ‒ Acyl FA]+	642.6 >341.3		4.17±0.03	719.086	433.984	586.405	837.159	607.109	754.112	679.381	1090.4	390.073	439.125	1049.07	974.117	643.28	547.697	948.218	2132.14	441.553	446.942	831.947	1035.68	356.459	284.11	503.668	1364.38	1121.3	674.296	586.4	1206.29	875.714	407.784	720.031	2485.23		DG 15:0/[2H7]18:1	5.47585	7.29607	6.89976	24.9731	7.0911
	3	DG 16:0_18:1	C37H70O5	594.522	DEA-SFC/MS/MS	[M + NH4]+	[M + H ‒ Acyl FA]+	612.55 >339.3	612.55 >313.25	4.16±0.02	1551.05	431.34	987.773	519.194	2082.4	834.329	1017.9	555.309	1291.8	713.015	1993.03	785.42	2023.97	542.268	1666.58	1017.87	1601.83	661.302	3038.93	779.474	1307.3	452.667	934.34	762.006	2006.42	984.089	906.781	436.5	2710.57	901.662	1035.93	764.615		DG 15:0/[2H7]18:1	11.8113	7.25161	11.6223	15.488	24.3227
	4	DG 18:1_18:1	C39H72O5	620.538	DEA-SFC/MS/MS	[M + NH4]+	[M + H ‒ Acyl FA]+	638.55 >339.3		4.19±0.02	452.031	116.204	311.246	219.506	1066.16	214.354	343.547	136.395	606.887	281.47	986.436	283.872	822.451	355.565	751.75	278.897	627.71	121.35	2066.41	165.256	547.703	247.953	501.1	203.955	645.828	531.434	475.591	175.579	1249.54	521.797	529.393	391.106		DG 15:0/[2H7]18:1	3.44223	1.9536	3.66218	6.54805	12.4529
	5	DG 16:0_18:2	C37H68O5	592.507	DEA-SFC/MS/MS	[M + NH4]+	[M + H ‒ Acyl FA]+	610.55 >337.25	610.55 >313.25	4.18±0.01	1619.67	402.892	966.1	374.454	1661.78	891.394	1441.43	393.772	1387.38	588.831	1617.37	547.564	1092.81	447.738	1567.43	798.209	1454.59	371.815	895.926	572.323	1265.77	462.767	591.454	451.954	1770.75	1046.31	770.47	433.85	1805	1052.69	1378.83	1002.2		DG 15:0/[2H7]18:1	12.3338	6.77336	11.3673	11.1703	19.4098
	6	DG 18:0_18:2	C39H72O5	620.538	DEA-SFC/MS/MS	[M + NH4]+	[M + H ‒ Acyl FA]+	638.55 >337.25	638.55 >341.3	4.21±0.03	994.097	386.741	991.952	121.282	1728.7	1128.59	2048.21	494.274	968.547	577.282	2171.44	592.291	1039.51	524.804	2001.57	684.677	1211.46	333.058	703.327	545.777	1307.16	531.774	573.464	473.453	2344.49	1387.44	1224.13	601.581	2790.15	1505.89	1956.32	921.79		DG 15:0/[2H7]18:1	7.57007	6.50182	11.6715	3.61795	20.1915
	7	LPA 18:0	C21H43O7P1	438.275	DEA-SFC/MS/MS	[M ‒ H]‒	[C3H6O5P]‒	437.25 >153		22.30±0.04	573.132	544.823	582.132	414.117	582.678	728.269	729.653	581.724	445.569	524.547	840.782	1316.36	444.608	446.708	768.742	799.244	453.218	520.668	608.705	590.98	459.88	467.502	510.663	540.26	864.431	710.692	615.354	383.193	788.402	430.637	577.794	544.392		LPA 17:0	15.0216	25.2179	21.7597	31.459	23.8443
	8	LPA 18:1	C21H41O7P1	436.259	DEA-SFC/MS/MS	[M ‒ H]‒	[C3H6O5P]‒	435.25 >153		22.55±0.06	72.9056	63.947	77.6871	37.966	271.728	184.855	241.485	115.603	119.286	180.061	355.02	174.428	83.3166	108.763	239.265	158.114	46.6129	54.3367	48.9423	51.8318	40.3146	61.9978	41.0708	79.8393	213.998	114.082	47.6035	43.0829	126.502	48.2644	67.2857	71.7194		LPA 17:0	1.91083	2.95988	2.90389	2.88414	11.1196
	9	LPA 20:5	C23H37O7P1	456.228	DEA-SFC/MS/MS	[M ‒ H]‒	[C3H6O5P]‒	455.2 >153		22.67±0.04	124.076	142.974	88.9886	75.4578	43.1064	125.879	92.3724	129.465	36.8026	53.8957	134.833	112.957	50.2833	71.8594	106.961	124.961	58.4228	116.863	118.312	116.248	56.0502	71.8649	106.027	91.1215	347.238	213.956	130.329	71.86	200.543	35.8958	146.734	130.32		LPA 17:0	3.25198	6.61773	3.32633	5.73226	1.76399
	10	LPA 22:5	C25H41O7P1	484.259	DEA-SFC/MS/MS	[M ‒ H]‒	[C3H6O5P]‒	483.25 >153		22.45±0.04	1222.32	1146.48	1028.53	848.467	1162.63	1149.81	1069.37	980.819	908.703	996.892	1102.47	1116.67	988.517	818.754	1249.2	1140.31	1019.54	1040.17	1050.26	1179.52	850.261	865.783	817.882	996.14	1612.67	1342.45	935.752	845.78	1358.65	969.051	991.442	1060.68		LPA 17:0	6.74428	9.65511	6.76487	14.1617	12.6097
	11	LPA 22:6	C25H39O7P1	482.243	DEA-SFC/MS/MS	[M ‒ H]‒	[C3H6O5P]‒	481.25 >153		22.46±0.07	16.0886	192.339	213.936	179.794	386.343	287.764	270.602	164.458	357.05	377.878	345.322	222.885	393.046	198.621	296.731	249.012	292.977	234.258	188.789	248.985	279.616	248.115	206.764	232.795	32.2416	311.941	171.594	229.238	57.3659	306.185	192.407	201.335		LPA 17:0	0.421676	8.90265	7.99677	13.6583	15.8099
	12	LPC 16:0	C24H50N1O7P1	495.332	DEA-SFC/MS/MS	[M + H]+	[C5H15O4NP]+	496.35 >184.05		8.47±0.01	183883	114412	194757	86516.7	248183	109674	171227	97109.6	136567	83999	173632	112940	127344	85463.8	141150	129565	191348	138480	190397	140817	130967	114617	140148	141520	289646	185108	159240	75891.9	231540	77993.2	127472	88912.2		LPC [2H7]18:1	743.966	794.082	1000.49	889.044	1416.83
	13	LPC 18:0	C26H54N1O7P1	523.364	DEA-SFC/MS/MS	[M + H]+	[C5H15O4NP]+	524.35 >184.05		8.41±0.01	57331.1	37755	67180.9	26500.3	67769.6	36330.1	59138.2	29041.6	39436.1	25677.1	56994.6	34338.9	35754.4	26461.2	53424.9	40788	61127.8	43056.6	58298.9	46881.8	38119.8	33371.1	39313.4	39097.3	86173.9	53951.6	47285.8	20159.7	74857.4	23575	34631.7	25044.7		LPC [2H7]18:1	229.664	258.111	342.25	267.765	383.721
	14	LPC 18:1	C26H52N1O7P1	521.348	DEA-SFC/MS/MS	[M + H]+	[C5H15O4NP]+	522.35 >184.05		8.51±0.01	113915	77432.3	145436	54766.3	160611	75081.3	132882	62895.4	94033.6	59440.5	130157	74641.9	79987.1	57622.8	108904	91133.8	130009	103126	132796	97840.6	96449.1	88210.4	92139.7	95615	206928	141972	111140	53716.8	168831	59560.3	85477.9	63327.7		LPC [2H7]18:1	460.882	537.421	747.127	562.777	916.903
	15	LPC 18:2	C26H50N1O7P1	519.332	DEA-SFC/MS/MS	[M + H]+	[C5H15O4NP]+	520.35 >184.05		8.60±0.01	182059	125482	288036	81401.6	253707	121007	264163	102174	143984	104015	263604	109330	122427	100991	236604	143369	186241	165535	228573	153473	139462	138407	164938	152051	308637	239300	190213	86752.4	267924	91520.8	150219	95843.4		LPC [2H7]18:1	736.584	870.914	1479.68	836.481	1448.37
	16	LPC 20:4	C28H50N1O7P1	543.332	DEA-SFC/MS/MS	[M + H]+	[C5H15O4NP]+	544.35 >184.05		8.66±0.01	31400.2	11449.1	15543.8	10342.5	42083.1	12915.5	15872	13909.3	25683.7	11656.9	16781.7	17206.1	20518.9	13744.7	18509.3	21379.9	29554.4	13656.2	21762.8	16860.5	22890.7	13364.8	15969.5	17399.3	55677.4	21432	19810.8	9680	46666.8	8774.91	15306.4	11903.7		LPC [2H7]18:1	127.041	79.4631	79.8509	106.279	240.246
	17	LPC 20:5	C28H48N1O7P1	541.317	DEA-SFC/MS/MS	[M + H]+	[C5H15O4NP]+	542.3 >184.05		8.76±0.03	9590.65	2195.92	2715.25	2739.68	13280.1	2390.53	2808.08	3174.55	7737.33	2033.35	2750.91	3626.66	5246.5	2007.17	2871.02	5085.54	8608.2	2960.03	6397.66	3889.52	7135.68	3174.3	3653.66	4151.49	16212.2	6099.59	4948.48	2464.83	12621.3	1852.7	3845.09	2573.51		LPC [2H7]18:1	38.8024	15.2408	13.9486	28.1529	75.8139
	18	LPC 22:5	C30H52N1O7P1	569.348	DEA-SFC/MS/MS	[M + H]+	[C5H15O4NP]+	570.35 >184.05		8.72±0.02	7393.27	2733.65	5486.48	2470.47	10229.2	2985.37	4759.63	3162.77	6551.63	2446.33	5279.08	3563.22	5158.98	2733.71	4988.44	5045.77	7244.27	3872.38	6569.01	4021.32	5017.67	3483.11	4194.76	4290.11	15477.2	6493.78	4679.3	2264.48	12879.2	2264.76	4616.23	2859.65		LPC [2H7]18:1	29.9121	18.973	28.1848	25.3865	58.3971
	19	LPC 22:6	C30H50N1O7P1	567.332	DEA-SFC/MS/MS	[M + H]+	[C5H15O4NP]+	568.35 >184.05		8.77±0.01	12235.6	3798.01	6208.26	3837.92	13981	4147.31	5583.64	4507.6	9932.08	3340.41	5562.59	5497.78	7834.54	4433.36	6556.54	6465.36	11182.5	4862.53	9077.77	5320.5	8631.57	4227.39	6150.39	5341.86	20487.9	8505.03	7353.28	2814.02	17540.6	3477.49	5028.64	4243.13		LPC [2H7]18:1	49.5033	26.3602	31.8927	39.4384	79.8153
	20	LPE 16:0	C21H44N1O7P1	453.286	DEA-SFC/MS/MS	[M + H]+	[C5H15O4NP]+	454.3 >313.25		10.86±0.03	1300.32	506.857	1167.99	424.747	1483.85	652.604	796.206	366.044	887.166	518.613	843.342	507.944	628.24	294.434	604.981	613.133	1215.99	561.158	1490.46	582.215	1086.13	508.155	717.49	836.775	2205.51	1407.24	802.684	335.683	1424.4	368.708	696.069	491.397		LPE [2H7]18:1	111.222	67.4469	124.087	95.2207	179.191
	21	LPE 18:0	C23H48N1O7P1	481.317	DEA-SFC/MS/MS	[M + H]+	[C5H15O4NP]+	482.3 >341.3		10.76±0.01	4518.24	3564.22	5655.14	1850.2	5901.78	3092.96	4387.98	2172.71	3003.47	1970.34	4698.12	2603.55	2744.87	2187.58	3705.11	2916.87	4687.3	4098.31	5039.66	3703.88	3515.03	3647.44	2739.69	2904.47	9097.2	5673.38	3638.73	1716.16	5995.65	2583.43	2328.65	2410.46		LPE [2H7]18:1	386.464	474.288	600.799	414.782	712.703
	22	LPE 18:1	C23H46N1O7P1	479.301	DEA-SFC/MS/MS	[M + H]+	[C5H15O4NP]+	480.3 >339.3		10.89±0.04	1979.65	1583.18	2260.77	633.515	2759.72	1583.22	2133.37	935.704	1453	1115.6	1639.57	849.935	980.669	882.952	1362.96	858.693	2174.32	1909.97	2330.96	1295.41	1354.23	1667.93	2110.03	1431.3	3728.43	2492.95	1870.15	631.068	2817.94	1046.79	1288.63	733.451		LPE [2H7]18:1	169.328	210.673	240.183	142.023	333.266
	23	LPE 18:2	C23H44N1O7P1	477.286	DEA-SFC/MS/MS	[M + H]+	[C5H15O4NP]+	478.3 >337.25		11.01±0.01	3736.36	3297.42	6090.67	1472.72	5606.8	3283.93	5302.12	1748.54	2842.47	2130.16	5435.83	2265.52	2268.19	2079.56	3855.37	1914.24	3720.58	3754.56	4449.64	2723.83	2773.34	2929.48	3254.96	3021.81	6485.63	4994.69	4144.61	1538.32	5573.31	1830.38	3026.85	1735.86		LPE [2H7]18:1	319.586	438.785	647.07	330.158	677.08
	24	LPE 20:4	C25H44N1O7P1	501.286	DEA-SFC/MS/MS	[M + H]+	[C5H15O4NP]+	502.3 >361.25		11.09±0.01	1518.35	961.068	1365.58	627.066	1680.63	1118.48	1222.09	818.232	995.854	762.046	1395.75	964.817	887.904	738.206	1030.73	985.395	1438.26	1034.05	1390.33	888.236	1149.19	988.767	860.431	989.431	2657.18	1463.35	1096.62	625.251	2035.37	595.24	999.888	774.851		LPE [2H7]18:1	129.871	127.888	145.078	140.577	202.954
	25	LPE 22:6	C27H44N1O7P1	525.286	DEA-SFC/MS/MS	[M + H]+	[C5H15O4NP]+	526.3 >385.25		11.29±0.08	770.791	276.156	362.536	275.415	969.448	307.032	296.603	196.744	703.942	138.32	427.697	407.877	523.22	155.83	216.811	350.89	726.275	448.445	543.256	347.244	741.894	300.015	327.751	268.448	1502.48	568.77	503.065	263.131	1070.98	202.78	253.892	165.355		LPE [2H7]18:1	65.929	36.7478	38.5156	61.7432	117.071
	26	LPG 16:0	C22H45O9P1	484.28	DEA-SFC/MS/MS	[M ‒ H]‒	[Acyl FA - H]‒	483.25 >255.25		16.02±0.02	790.008	643.903	715.947	303.285	1016.99	592.979	592.871	438.751	726.889	331.851	490.658	435.036	582.689	419.391	644.135	543.031	871.955	508.261	556.221	360.129	430.039	413.111	444.696	489.749	781.292	847.711	504.586	405.907	1466.45	303.048	427.653	696.384		LPG 17:1	0.269519	0.411723	0.435585	0.40071	0.490042
	27	LPG 18:0	C24H49O9P1	512.311	DEA-SFC/MS/MS	[M ‒ H]‒	[Acyl FA - H]‒	511.3 >283.25		15.53±0.01	1785.6	2489.78	2242.15	636.188	2305.67	2071.4	2396.28	1346.86	1531.06	1248.18	2433.01	1700.39	1434.87	1540.62	2422.16	1625.87	1793.8	2080.87	2094.37	1732.78	1497.3	1456.66	1166.85	1806	2775.97	3056.33	1696.33	622.641	3034.48	1399.72	1781.67	1118.08		LPG 17:1	0.405894	1.2431	1.1095	0.43633	0.829956
	28	LPG 18:1	C24H47O9P1	510.296	DEA-SFC/MS/MS	[M ‒ H]‒	[Acyl FA - H]‒	509.3 >281.25		15.71±0.01	8089.72	6188.97	7821.77	2980.02	10474.5	6995.67	7631.73	3703.59	6156.47	5916.3	8219.18	5035.38	5601.8	5505.75	6179.51	5425.57	7241.14	6658.48	6829.49	5729.56	5995.39	5450.23	5134.46	5750.18	10850.7	10260.8	5445.37	3513.52	12324.5	3872.65	5314.74	4218.1		LPG 17:1	2.04272	2.7264	3.86047	2.51123	4.05567
	29	LPG 18:2	C24H45O9P1	508.28	DEA-SFC/MS/MS	[M ‒ H]‒	[Acyl FA - H]‒	507.25 >279.25		15.87±0.01	2944.1	2859.14	4391.06	858.204	4540.63	2674.55	4105.7	1306.43	2521.36	2266.34	4257.31	1764	2329.19	1665.14	3927.77	2052.47	3543.02	2608.42	2851.36	2373.15	2331.81	2102.96	1863.42	2145.98	4649.17	4376.88	1957.62	1211.88	4961.13	1481.46	2234.54	1475.19		LPG 17:1	1.00441	1.82819	2.67153	1.13389	2.18793
	30	LPG 22:6	C28H45O9P1	556.28	DEA-SFC/MS/MS	[M ‒ H]‒	[Acyl FA - H]‒	555.25 >327.25		15.75±0.02	2279.7	1991.32	1725.91	1516.15	2450.37	2289.22	1781.41	1651.5	1881.8	2285.27	2216.08	2397.56	2082.02	1624.38	2172.82	2233.85	1539.11	1773.45	1904.67	2290.56	1556.68	1759.89	1340.09	2144.41	1950.64	3086.96	1777.39	1950.81	2416.57	1575.63	1968.28	1780.08		LPG 17:1	0.077438	0.0712963	0.17285	0.610652	0.212531
	31	LPI 16:0	C25H49O12P1	572.296	DEA-SFC/MS/MS	[M ‒ H]‒	[Acyl FA - H]‒	571.3 >255.25		19.60±0.02	1643.29	1281.05	2059.66	646.805	1925.79	1122.72	1462.84	713.706	1375.49	1085.46	2164.06	764.253	1066.21	884.719	1948.11	1205.96	1710.18	1204.49	1866.38	1194.12	951.682	1372.51	924.849	1159.87	3465.92	1717.52	1442.29	579.889	3367.22	667.588	1308.58	695.87		LPI 13:0	35.1263	47.4323	67.7598	41.061	61.9567
	32	LPI 18:0	C27H53O12P1	600.327	DEA-SFC/MS/MS	[M ‒ H]‒	[Acyl FA - H]‒	599.3 >283.25		19.42±0.01	15578.1	17060.3	24517.7	8624.84	22322.6	15472.1	22449.1	9535.22	12914	9340.75	22109	10662.3	11396	12230	19325.1	15554.3	16532.4	16964	21194.1	15765.8	12849.2	14335.3	12946.8	14767	31157.6	22409.5	17405	6734	25575	10839.5	13374	9244.48		LPI 13:0	332.993	631.675	806.594	547.53	718.165
	33	LPI 18:1	C27H51O12P1	598.312	DEA-SFC/MS/MS	[M ‒ H]‒	[Acyl FA - H]‒	597.3 >281.25		19.57±0.01	4321.27	4133.51	6354.21	2497.07	6361.13	4094.96	5399.19	2511.91	3432.9	3190.31	5891.13	2726.13	3205.24	3175.85	5444.92	4183.73	5042.79	4758.72	5086.16	4164.68	3159.27	3823.34	3361.57	3264.69	9010.65	6018	4150	2104.3	7058.4	2424.43	4105.75	2639.86		LPI 13:0	92.3698	153.047	209.044	158.521	204.651
	34	LPI 18:2	C27H49O12P1	596.296	DEA-SFC/MS/MS	[M ‒ H]‒	[Acyl FA - H]‒	595.3 >279.25		19.72±0.01	6165.08	6412.11	11435.9	3001.91	8695.25	6113.46	9707.49	3723.71	5472.3	4978.99	10258.9	3921.66	4382.49	7116.03	10269.4	5338.36	6710.13	7567.01	8550.85	5143.83	3995.19	6151.46	5396.62	5587.04	11058	9807.4	7329.57	3175.78	9744.65	4652.19	5843.73	3636.9		LPI 13:0	131.783	237.415	376.224	190.57	279.744
	35	LPI 20:4	C29H49O12P1	620.296	DEA-SFC/MS/MS	[M ‒ H]‒	[Acyl FA - H]‒	619.3 >303.25		19.79±0.01	12420.7	11556	18786.4	7380.27	16907.1	11844.2	16828.9	9118.78	9836.22	8727.81	14179.4	7776.08	9281.93	8804.52	13371.2	10138.2	13557.9	14456.6	16495.4	12844.5	10872.8	10727.3	9706.97	10254.9	24238.7	17756.2	12791.6	5754.68	21434.4	7452.37	10141.2	8026.5		LPI 13:0	265.499	427.871	618.044	468.521	543.935
	36	LPI 22:5	C31H51O12P1	646.312	DEA-SFC/MS/MS	[M ‒ H]‒	[Acyl FA - H]‒	645.3 >329.25		19.76±0.03	438.669	315.202	623.015	156.129	970.137	474.29	431.222	193.267	364.305	333.027	706.267	148.666	460.925	169.509	661.696	156.1	618.496	565.008	530.755	446.029	273.62	392.507	402.098	245.342	1080.58	460.97	609.65	156.099	978.46	289.943	339.002	237.893		LPI 13:0	9.37682	11.6707	20.4963	9.9115	31.2113
	37	LPS 16:0	C22H44N1O9P1	497.275	DEA-SFC/MS/MS	[M ‒ H]‒	[C3H6O5P]‒	496.25 >153		20.93±0.09	957.383	859.327	2099.36	901.589	1185.81	847.16	1738.95	675.982	927.335	591.998	1679.88	771.736	818.725	1059.41	1284.06	1001.89	1212.85	1183.42	1678.65	1075.65	1132.69	1165.09	1082.58	1235.87	1852.19	1951.33	1223.9	692.652	1425.42	1025.15	1126.84	597.138		LPS 17:1	37.2333	57.6457	89.9033	76.0474	71.4534
	38	LPS 18:0	C24H48N1O9P1	525.307	DEA-SFC/MS/MS	[M ‒ H]‒	[C3H6O5P]‒	524.3 >153		20.69±0.07	14291.1	11526	29393.1	10714	16608.3	13905.6	24457.7	12324.3	12493.8	10438.1	23163.2	12495.5	11879.4	12733.4	18929.5	13855.6	17865.6	20578.1	20563.9	13864.5	15077.9	19378.2	17186.5	14275.8	28757.1	31844.7	20246.3	9487.79	20861.5	14526.2	16471	9785.36		LPS 17:1	555.79	773.189	1258.73	903.705	1000.77
	39	LPS 18:1	C24H46N1O9P1	523.291	DEA-SFC/MS/MS	[M ‒ H]‒	[C3H6O5P]‒	522.3 >153		20.89±0.10	5125.15	4520.39	9740.64	3520.39	5843.32	4897.22	7707.94	4417.4	4204.49	3866.74	7332.23	3926.57	3555.68	4218.61	5864.35	4300.85	6028.55	7281.04	7126.99	4819.75	4895.27	6794.71	5838.63	5805.82	10141.6	11422.7	6782.78	3171.63	7509.72	4742.24	5273.67	3584.44		LPS 17:1	199.321	303.239	417.134	296.938	352.101
	40	LPS 18:2	C24H44N1O9P1	521.275	DEA-SFC/MS/MS	[M ‒ H]‒	[C3H6O5P]‒	520.25 >153		21.04±0.01	8673.66	9803.69	22701.3	7136.81	10613.5	10826.1	18763.2	8190.15	7226.8	7959.85	18862.8	8284.65	6395.61	10037.6	15602.6	9348.64	10980	14647	15441.8	9287.24	9417.06	14452.8	12529.6	10561.4	20136.5	23983	14270.1	6761.8	14663.9	10571.3	11304.9	7451.17		LPS 17:1	337.325	657.655	972.165	601.977	639.536
	41	LPS 20:4	C26H44N1O9P1	545.275	DEA-SFC/MS/MS	[M ‒ H]‒	[C3H6O5P]‒	544.25 >153		21.13±0.04	1818.2	2111.13	4088.66	1720.85	2416.62	2452.61	3873.63	1755.72	1699.62	1442.09	3613.01	2029.01	1453.8	2059.34	2878.74	2277.68	2362.34	2723.2	2762.16	2402.33	2108.38	2732.1	2585.42	2276.04	4760.01	4552.52	2945.51	1654.62	3230.25	2069.07	2301.36	1623.18		LPS 17:1	70.7113	141.619	175.093	145.15	145.618
	42	LPS 22:5	C28H46N1O9P1	571.291	DEA-SFC/MS/MS	[M ‒ H]‒	[C3H6O5P]‒	570.3 >153		21.07±0.05	1075.78	735.937	1780.11	707.102	1268.02	889.333	1399.97	737.487	1027.74	630.098	1623.62	722.515	786.378	757.25	1045.92	1047.04	1379.48	1375.22	1528.24	969.068	1206.9	1280.94	1353.88	1120.4	2639.11	2032.98	1708.73	526.747	2017.39	1083.43	980.947	579.955		LPS 17:1	41.8379	49.3684	76.2317	59.6427	76.4069
	43	LPS 22:6	C28H44N1O9P1	569.275	DEA-SFC/MS/MS	[M ‒ H]‒	[C3H6O5P]‒	568.25 >153		21.24±0.05	2243.45	1137.13	2719.11	1175.14	2603.52	1418.19	2246.8	1323.5	2022.72	1004.98	2132.47	1321.27	1474.32	1295.67	1646.08	1472.33	2481.11	1783.59	2435.86	1392.17	2020.76	1929.08	1791.04	1551.36	4052.9	3139.37	2254	977.563	3037.49	1407.48	1686.13	1104.22		LPS 17:1	87.2495	76.2816	116.444	99.1206	156.881
	44	PA 16:0_16:0	C35H69O8P1	648.473	DEA-SFC/MS/MS	[M ‒ H]‒	[Acyl FA ‒ H]‒	647.45 >255.25		17.49±0.03	302.999	150	55.5004	37.5002	915.196	900.136	1110.23	307.501	1823.06	1080.23	2400.71	1230.18	2003.04	795.151	1881.58	1453.88	207	28.5	148.529	14.9998	112.5	102.014	117.015	88.5002	514.576	232.501	280.501	126.031	312.031	82.5003	180.031	75		PA 15:0/[2H7]18:1	47.7157	29.5515	9.55507	15.0608	179.212
	45	PA 16:0_18:1	C37H71O8P1	674.489	DEA-SFC/MS/MS	[M ‒ H]‒	[Acyl FA ‒ H]‒	673.5 >255.25	673.5 >281.25	17.50±0.08	768.059	136.5	412.5	79.4987	2696.01	2209.82	2661.54	958.564	2622.45	1545.2	3540.84	1582.76	1740.18	963.074	2527.99	1429.74	771.047	251.999	372.001	132	298.499	0	244.501	118.5	982.575	416.998	296.999	94.499	846.104	268.5	397.501	142.5		PA 15:0/[2H7]18:1	120.952	26.8919	71.017	31.9282	527.926
	46	PA 18:0_18:1	C39H75O8P1	702.52	DEA-SFC/MS/MS	[M ‒ H]‒	[Acyl FA ‒ H]‒	701.5 >283.25	701.5 >281.25	17.48±0.02	1501.73	1281.25	2185.95	1177.64	2154.32	1582.72	2175.45	1818.32	1621.73	1333.62	2846.15	1584.26	1669.75	1176.18	2550.6	1677.26	2118.36	1710.26	1831.79	1728.28	1863.27	1381.73	1515.23	1270.71	3525.91	2022.48	1879.86	943.678	2913.77	1606.74	1788.45	1605.28		PA 15:0/[2H7]18:1	236.488	252.42	376.338	472.962	421.854
	47	PA 18:1_18:1	C39H73O8P1	700.504	DEA-SFC/MS/MS	[M ‒ H]‒	[Acyl FA ‒ H]‒	699.5 >281.25		17.46±0.11	130.499	49.4999	192	14.9998	750.133	508.544	874.607	455.999	537.073	442.56	840.105	486.06	364.514	172.499	441.031	445.562	220.501	22.5	37.5002	43.4998	198.001	133.531	115.499	0	283.501	92.9998	26.9997	63.0005	276.027	187.5	119.999	48.0009		PA 15:0/[2H7]18:1	20.5507	9.75199	33.0552	6.0242	146.889
	48	PA 16:0_18:2	C37H69O8P1	672.473	DEA-SFC/MS/MS	[M ‒ H]‒	[Acyl FA ‒ H]‒	671.45 >255.25	671.45 >279.25	17.63±0.07	394.5	348.001	292.515	42.0002	2975.13	2577.57	3615.96	1182.1	3344.44	2168	5679.83	2292.45	1395.21	885.148	3290.3	1335.26	334.499	0	238.501	148.501	352.499	252	256.515	187.499	880.634	379.499	298.499	205.5	634.544	322.528	525.029	234.014		PA 15:0/[2H7]18:1	62.1249	68.5599	50.3599	16.8681	582.583
	49	PA 18:0_18:2	C39H73O8P1	700.504	DEA-SFC/MS/MS	[M ‒ H]‒	[Acyl FA ‒ H]‒	699.5 >283.25	699.5 >279.25	17.60±0.01	3755.7	3461.6	6348.7	2400.72	5193.44	4686.58	7328.89	3009.77	3801.95	3516.93	8847.42	3539.45	3659.73	3233.73	7624.67	3797.82	5432.28	4345.96	5129.42	3517.06	4850.12	4048.71	4255.55	3274.38	7344.31	5672.95	4276.91	3104.5	7309.99	4539.26	4830.57	2942.63		PA 15:0/[2H7]18:1	591.439	681.972	1093.01	964.175	1016.97
	50	PA 18:1_18:2	C39H71O8P1	698.489	DEA-SFC/MS/MS	[M ‒ H]‒	[Acyl FA ‒ H]‒	697.5 >281.25	697.5 >279.25	17.60±0.07	0	101.999	0	0	1246.67	829.605	1462.76	366.03	825.091	904.621	1528.77	582.018	508.501	478.516	973.634	321.045	43.4999	0	50.9996	49.5005	0	0	0	50.9996	342.016	88.4987	198.001	67.4997	285.001	109.5	0	81.0003		PA 15:0/[2H7]18:1	0	20.0949	0	0	244.12
	51	PA 18:0_20:4	C41H73O8P1	724.504	DEA-SFC/MS/MS	[M ‒ H]‒	[Acyl FA ‒ H]‒	723.5 >283.25	723.5 >303.25	17.64±0.02	873.182	744.074	894.213	0	991.694	1090.59	1506.32	676.592	481.532	555.091	870.104	763.607	612.06	628.603	1272.18	430.545	1116.23	490.5	1101.2	568.559	900.164	576.047	874.579	550.561	1444.85	0	978.153	450.014	1423.71	672.117	730.607	625.607		PA 15:0/[2H7]18:1	137.507	146.59	153.95	0	194.191
	52	PC 16:0_16:0	C40H80N1O8P1	733.562	DEA-SFC/MS/MS	[M + CH3COO]‒	[Acyl FA ‒ H]‒	792.6 >255.25		7.29±0.01	77374.5	42456.6	46612.9	32125.4	75629.9	48433.6	48348.9	35948.4	62396.2	39937.1	54841.5	42160.6	64072	31704	54755	43223.5	72978.7	36794.1	53890.4	42358.2	64376.9	36276.4	44598.8	39852.3	83523.4	47831.6	49197.2	31798.4	84492.6	36440.1	52234.5	37922.2		PC 15:0/[2H7]18:1	2868.59	2629.41	2658.71	3152.65	4067.42
	53	PC 16:0_18:0	C42H84N1O8P1	761.593	DEA-SFC/MS/MS	[M + CH3COO]‒	[Acyl FA ‒ H]‒	820.6 >255.25	820.6 >283.25	7.23±0.01	22446.7	15801.5	18465.6	10997.9	22194.7	16186.1	18321	11423.4	18496.3	14227.3	20097.9	13265.1	18187.9	11854.2	20122.5	15162.7	22684.3	14927.9	18110.6	15237.1	18783.2	14512.5	14984.7	14541.9	26020.5	18641.7	16448.2	10526	26934.1	13954.7	16595.5	12956.1		PC 15:0/[2H7]18:1	832.191	978.611	1053.24	1079.29	1193.64
	54	PC 18:0_18:0	C44H88N1O8P1	789.625	DEA-SFC/MS/MS	[M + CH3COO]‒	[Acyl FA ‒ H]‒	848.65 >283.25		7.28±0.02	975.428	677.83	1011.91	312.218	949.195	631.091	757.525	482.349	917.561	486.614	847.91	673.74	809.905	416.458	1116.99	623.489	1121.59	569.987	884.549	669.518	906.657	705.703	785.955	773.828	1336.7	806.286	670.477	455.81	1264.05	596.908	751.424	549.966		PC 15:0/[2H7]18:1	36.1631	41.9792	57.7172	30.6398	51.0482
	55	PC 16:0_18:1	C42H82N1O8P1	759.578	DEA-SFC/MS/MS	[M + CH3COO]‒	[Acyl FA ‒ H]‒	818.6 >255.25	818.6 >281.25	7.33±0.01	87142.6	47395	59526.1	33796	85590.8	50447.9	60590.6	37412.6	69358.6	43239.8	67490	43516	70888.5	33943.8	68100.2	43569.3	90357.9	48346.9	60834.4	47927.6	80479.3	46982.8	51736.4	46678.2	101202	59269.9	54012.2	36607.7	99269.3	45695	58011.8	43622		PC 15:0/[2H7]18:1	3230.73	2935.25	3395.25	3316.6	4603.12
	56	PC 18:0_18:1	C44H86N1O8P1	787.609	DEA-SFC/MS/MS	[M + CH3COO]‒	[Acyl FA ‒ H]‒	846.6 >283.25	846.6 >281.25	7.31±0.01	24212.3	13974.5	20383.4	10481.6	22676.3	15370.4	20324.3	11906.3	18913.1	13563.2	23069.5	14296.2	19938	11583.8	24810.7	14205.4	25347.1	14834.2	18701.4	15495.4	22246.1	14499.5	16320.7	14782	28465.8	18966.7	16183.9	11462.1	29264.1	14151.2	16888.1	12639.2		PC 15:0/[2H7]18:1	897.649	865.467	1162.63	1028.62	1219.55
	57	PC 18:1_18:1	C44H84N1O8P1	785.593	DEA-SFC/MS/MS	[M + CH3COO]‒	[Acyl FA ‒ H]‒	844.6 >281.25		7.36±0.01	23517.7	13396.1	18011.3	10276.5	22333.1	14988.4	17664.7	10582.2	19051.2	12651.4	20886.9	12632.7	19403.2	10161.3	20453.7	13339	26268.6	15502.4	17602.6	14183.6	22481.7	15340.6	15342.8	13657.2	28767.9	18424.8	15837.3	11994.6	28990.1	14246.2	17140.5	12429.5		PC 15:0/[2H7]18:1	871.897	829.641	1027.33	1008.49	1201.09
	58	PC 16:0_18:2	C42H80N1O8P1	757.562	DEA-SFC/MS/MS	[M + CH3COO]‒	[Acyl FA ‒ H]‒	816.6 >255.25	816.6 >279.25	7.38±0.01	99468.5	58347.9	88825.9	38534.1	96698.7	63738.2	88454.3	42952.9	79446.1	52457.2	100154	48452.3	79391.2	43503.3	100102	49272.7	101487	57397.7	77998.2	53707.1	87962.8	54061.1	64591.1	54581.9	114106	72107.6	69161.3	42108.7	112275	52475.8	67297.9	47582.8		PC 15:0/[2H7]18:1	3687.71	3613.58	5066.45	3781.57	5200.51
	59	PC 18:0_18:2	C44H84N1O8P1	785.593	DEA-SFC/MS/MS	[M + CH3COO]‒	[Acyl FA ‒ H]‒	844.6 >283.25	844.6 >279.25	7.36±0.01	70070.5	43488.3	69735.9	29993.2	68081	48859.1	73458.8	34168.7	57483.3	41768.1	81671.5	38463.9	59944.8	35020.4	88286.2	42441.9	73670.4	43258.7	57587.1	41553.4	67110.9	43718.4	48973.2	42033.4	85083.4	56724.9	53613.5	34065.7	83447.6	43224.5	55139.5	36465.7		PC 15:0/[2H7]18:1	2597.8	2693.3	3977.6	2943.41	3661.43
	60	PC 18:1_18:2	C44H82N1O8P1	783.578	DEA-SFC/MS/MS	[M + CH3COO]‒	[Acyl FA ‒ H]‒	842.6 >281.25	842.6 >279.25	7.42±0.01	47263.1	30224.3	43954.6	18992.9	45149.2	33698.5	44392.6	21113.4	36215.8	27664.3	50983.2	23992.4	36611	21459	50201.9	23310.1	46537.8	29480.5	38448.6	26500.3	43372.7	27245.3	30455.4	25293.6	55523	37990.9	34095.5	20980.6	54938.1	26059.1	34041.5	22709.2		PC 15:0/[2H7]18:1	1752.24	1871.84	2507.09	1863.89	2428.15
	61	PC 18:2_18:2	C44H80N1O8P1	781.562	DEA-SFC/MS/MS	[M + CH3COO]‒	[Acyl FA ‒ H]‒	840.6 >279.25		7.48±0.01	13100.2	8179.25	13489.2	4082.76	12115	8352.47	13148.9	4354.81	10065.3	7270.88	15452.6	5385.08	9670	5584.77	15793.4	5333.68	12050.4	8044.04	10661.2	5637.71	10878.6	7147.05	8299.97	5547.11	13653.2	9875.06	8868.03	4510.21	13922.5	6401.44	8645.08	4764.86		PC 15:0/[2H7]18:1	485.68	506.555	769.395	400.665	651.549
	62	PC 16:0_20:4	C44H80N1O8P1	781.562	DEA-SFC/MS/MS	[M + CH3COO]‒	[Acyl FA ‒ H]‒	840.6 >255.25	840.6 >303.25	7.41±0.01	13312.1	4740.5	3253.81	3944.51	12448.4	5449.04	3744.46	4226.71	11348.5	4774.09	4551.47	5763.26	11370.8	4082.97	5018.66	5612.89	13493.2	3947.24	6030.25	5020.67	11386.4	3555.57	5268.39	4511.3	15709.3	5086.77	5269.58	3794.46	15244.3	3719.83	5343.89	4571.97		PC 15:0/[2H7]18:1	493.535	293.587	185.591	387.098	669.48
	63	PC 18:0_20:4	C46H84N1O8P1	809.593	DEA-SFC/MS/MS	[M + CH3COO]‒	[Acyl FA ‒ H]‒	868.6 >283.25	868.6 >303.25	7.38±0.01	9715.81	3714.24	3760.47	3302.82	10591.1	4882.29	4716.45	3907.62	9054.19	4375.13	5573.48	4730.89	9246.69	4778.6	6880.65	5859.95	9658.25	3157.78	5190.88	4203.01	9097.9	3292.4	4202.23	4319.91	12440	4701.36	5036.87	3399.97	12552.3	3298.72	5057.6	3728.86		PC 15:0/[2H7]18:1	360.205	230.029	214.49	324.125	569.596
	64	PC 18:1_20:4	C46H82N1O8P1	807.578	DEA-SFC/MS/MS	[M + CH3COO]‒	[Acyl FA ‒ H]‒	866.6 >281.25	866.6 >303.25	7.45±0.01	3816.5	1573.87	1415.36	1075	3769.18	1715.67	1522.4	1252.13	3261.03	1557.13	1936.58	1548.97	3102.05	1722.54	2532.14	1788.86	3384.51	1272.03	2148.79	1081.36	2976.19	1532.3	1695.37	1405.74	3901.67	1909.44	2109.74	1423.47	4561.78	1235.2	1674.45	1433.54		PC 15:0/[2H7]18:1	141.493	97.4725	80.7291	105.496	202.708
	65	PC 18:2_20:4	C46H80N1O8P1	805.562	DEA-SFC/MS/MS	[M + CH3COO]‒	[Acyl FA ‒ H]‒	864.6 >279.25	864.6 >303.25	7.52±0.01	1789.19	941.215	1075.36	527.365	1780.13	883.999	1025.91	599.366	1168.73	922.122	1156.15	605.119	1199.84	773.04	1782.48	710.594	1556.25	733.875	999.827	622.741	1354.43	782.558	901.913	649.426	1908.35	1076.64	1198.99	567.309	1826.5	496.361	937.269	526.58		PC 15:0/[2H7]18:1	66.3325	58.291	61.3362	51.7534	95.7363
	66	PC 16:0_20:5	C44H78N1O8P1	779.547	DEA-SFC/MS/MS	[M + CH3COO]‒	[Acyl FA ‒ H]‒	838.55 >255.25	838.55 >301.2	7.47±0.01	4163.36	959.073	772.634	903.696	3804.32	1195.2	746.336	1111.58	3154.88	876.725	902.73	1237.02	3576.97	566.941	915.372	1309.13	3820.64	828.928	1705.27	1120.97	3672.94	856.909	1280.98	1193.25	4653.32	1383.87	1457.82	748.748	4410.46	922.87	1726.35	991.655		PC 15:0/[2H7]18:1	154.353	59.397	44.0695	88.685	204.598
	67	PC 18:0_20:5	C46H82N1O8P1	807.578	DEA-SFC/MS/MS	[M + CH3COO]‒	[Acyl FA ‒ H]‒	866.6 >283.25	866.6 >301.2	7.44±0.02	2453.22	429.763	470.123	492.309	2649.7	607.443	613.921	489.117	2088.61	570.281	601.342	841.325	2069.8	383.244	919.398	829.033	2334.7	535.923	922.201	623.159	2244.26	476.598	934.899	722.985	3126.89	1016.13	892.943	423.754	2746.51	751.047	987.471	626.331		PC 15:0/[2H7]18:1	90.951	26.6159	26.8149	48.3131	142.503
	68	PC 16:0_22:5	C46H82N1O8P1	807.578	DEA-SFC/MS/MS	[M + CH3COO]‒	[Acyl FA ‒ H]‒	866.6 >255.25	866.6 >329.25	7.48±0.01	5094.46	1545.86	1931.59	1224.79	4822.82	1736.29	1601.42	1353.14	4062.55	1458.72	2029.39	1706.41	3622.87	1319.33	2137.99	1684.17	4792.34	1707.58	2089.11	1691.56	4090.92	1424.36	1991.82	1446.13	5919.56	2375.48	2111.82	1399.5	5698.87	1527.61	2134.69	1301.66		PC 15:0/[2H7]18:1	188.873	95.7377	110.174	120.196	259.374
	69	PC 18:0_22:5	C48H86N1O8P1	835.609	DEA-SFC/MS/MS	[M + CH3COO]‒	[Acyl FA ‒ H]‒	894.6 >283.25	894.6 >329.25	7.45±0.01	1467.98	535.699	635.486	417.301	1480.47	691.595	676.217	526.661	1381.27	613.89	878.844	719.875	1676.86	535.986	1096.69	822.763	1720.66	432.905	810.327	585.883	1555.26	595.215	800.896	532.838	2107.12	935.007	626.425	510.797	2101.3	554.686	722.861	691.825		PC 15:0/[2H7]18:1	54.4239	33.1767	36.2469	40.9522	79.6207
	70	PC 16:0_22:6	C46H80N1O8P1	805.562	DEA-SFC/MS/MS	[M + CH3COO]‒	[Acyl FA ‒ H]‒	864.6 >255.25	864.6 >327.25	7.49±0.01	4105.68	1496.02	1343.16	914.1	3641.16	1733.83	1578.32	1290.41	3011.19	1331.81	1472.46	1276.47	3270.74	1058.56	1710.68	1357.83	3710.33	1086.08	1460.83	1221.71	3452.99	1355.83	1456.56	1369.83	5375.46	1960.3	1623.35	1184.33	4682.22	1466.19	1957.14	1474.16		PC 15:0/[2H7]18:1	152.215	92.6509	76.6111	89.7059	195.824
	71	PC 18:0_22:6	C48H84N1O8P1	833.593	DEA-SFC/MS/MS	[M + CH3COO]‒	[Acyl FA ‒ H]‒	892.6 >283.25	892.6 >327.25	7.46±0.01	2308.36	721.745	592.092	638.785	2525.55	897.619	794.707	766.6	2091.66	910.03	981.737	772.89	2340.65	673.194	1271.56	1118.84	2406.5	613.871	1035.46	638.817	2126.01	520.365	953.769	710.314	2734.03	857.127	956.779	489.18	2952.21	729.17	956.811	567.152		PC 15:0/[2H7]18:1	85.5806	44.6989	33.7718	62.6877	135.826
	72	PE 16:0_16:0	C37H74N1O8P1	691.515	DEA-SFC/MS/MS	[M ‒ H]‒	[Acyl FA ‒ H]‒	690.5 >255.25		8.96±0.01	2778.8	1177.37	1143.69	946.051	2448.15	1396.62	1074.4	1155.25	2064.78	1151.92	1195.2	1263.76	1963.37	862.782	1236.45	1322.2	2156.37	1129.64	1611	1312.73	1652.8	954.317	1182.48	1210.45	2570.33	1207.2	1127.17	966.368	2859.56	903.509	1260.56	984.787		PE 15:0/[2H7]18:1	72.2284	53.9229	52.4461	68.4792	96.0496
	73	PE 16:0_18:0	C39H78N1O8P1	719.547	DEA-SFC/MS/MS	[M ‒ H]‒	[Acyl FA ‒ H]‒	718.55 >255.25	718.55 >283.25	8.92±0.01	3179.52	1853.89	1973.38	960.526	2865.53	1847.6	1808.78	840.522	2206.61	1538.16	2247.84	1229.28	1995.71	1088.91	2141.06	1469.62	2466.99	1649.92	1884.98	1738.37	2181.13	1435.81	1435.17	1046.29	3427.55	1965.69	1357.67	1080.62	2972.24	1254.74	1597.83	1212.22		PE 15:0/[2H7]18:1	82.6441	84.907	90.4934	69.527	112.425
	74	PE 18:0_18:0	C41H82N1O8P1	747.578	DEA-SFC/MS/MS	[M ‒ H]‒	[Acyl FA ‒ H]‒	746.55 >283.25		8.94±0.02	2837.42	1884.11	2065.03	996.245	2699.05	1702.92	2334.02	1401.61	2121.8	1824.36	2490.26	1477.25	2180.28	1090.28	2248.76	1195.13	2548.94	1876.56	1875.8	1629.25	2261.64	1967.83	1813.41	1489.99	3762.05	3335.63	1720.05	1101.05	2936.77	1475.39	1941.87	1393.36		PE 15:0/[2H7]18:1	73.7521	86.2912	94.6963	72.1124	105.893
	75	PE 16:0_18:1	C39H76N1O8P1	717.531	DEA-SFC/MS/MS	[M ‒ H]‒	[Acyl FA ‒ H]‒	716.5 >255.25	716.5 >281.25	8.99±0.01	32987.9	17808.3	21663.4	10691.5	30124.8	18446.9	20052.8	11989.9	23823.9	15884.8	21238.8	12764.2	21798.6	11951.7	19042.3	12257.6	30561.2	17622.9	21476.2	16349.6	28411.6	17093.2	17181.4	14498	34680.1	20625.2	17746.1	11613.9	33703	14995.1	16919.9	12409.5		PE 15:0/[2H7]18:1	857.442	815.609	993.418	773.897	1181.9
	76	PE 18:0_18:1	C41H80N1O8P1	745.562	DEA-SFC/MS/MS	[M ‒ H]‒	[Acyl FA ‒ H]‒	744.55 >283.25	744.55 >281.25	8.95±0.03	87301	54055.8	63719.8	36198.3	83786.1	54798.4	65294.3	38270.8	64169	46704.3	68758	41048.8	60229.4	35084.8	64354.5	40616.5	82499.4	55423.3	63066.2	46790	75923.3	51980.1	53647.3	45416.1	104260	64814	56296.1	37676.6	89480.7	45679.9	53250.1	41091.4		PE 15:0/[2H7]18:1	2269.18	2475.72	2922	2620.19	3287.23
	77	PE 18:1_18:1	C41H78N1O8P1	743.547	DEA-SFC/MS/MS	[M ‒ H]‒	[Acyl FA ‒ H]‒	742.55 >281.25		9.01±0.01	14764.1	8720.24	10172.7	5555.88	14568.7	9453.79	9827.49	5479.29	11954.6	7705.1	10096.1	6560.73	9931.72	5418.08	8852.76	6264.25	16016.9	11939.8	13322.3	7248.73	13168	9484.98	10350.8	7658.09	16472.6	12966.8	10556.7	6541.08	16379.8	8029.6	9484.72	5781.19		PE 15:0/[2H7]18:1	383.757	399.381	466.491	402.158	571.581
	78	PE 16:0_18:2	C39H74N1O8P1	715.515	DEA-SFC/MS/MS	[M ‒ H]‒	[Acyl FA ‒ H]‒	714.5 >255.25	714.5 >279.25	9.04±0.01	10067.9	5536.92	10226.8	3004.05	8846.34	5624.68	7955.47	4226.43	6541.05	4632.05	11469.6	4331.16	5535.85	3588.43	9017.43	5034.81	9944.49	6249.02	9558.84	5692.69	6640.79	5636.13	6938.61	4818.01	10240.4	13810.8	7912.57	3892.73	8435.29	4543.04	7252.28	4346.66		PE 15:0/[2H7]18:1	261.691	253.587	468.972	217.446	347.073
	79	PE 18:0_18:2	C41H78N1O8P1	743.547	DEA-SFC/MS/MS	[M ‒ H]‒	[Acyl FA ‒ H]‒	742.55 >283.25	742.55 >279.25	9.02±0.01	157572	103683	164339	68029.4	135701	115665	145193	72124.2	123646	93095.5	178259	78457	101805	63647.3	154267	79061.1	155265	117998	150725	90888.8	129618	102115	114818	92257.7	183990	152885	122705	73033.7	157097	87885.8	108008	71242.1		PE 15:0/[2H7]18:1	4095.72	4748.62	7536.11	4924.26	5324.03
	80	PE 18:1_18:2	C41H76N1O8P1	741.531	DEA-SFC/MS/MS	[M ‒ H]‒	[Acyl FA ‒ H]‒	740.5 >281.25	740.5 >279.25	9.03±0.02	1828.05	1108.69	1791.81	545.724	1816.74	971.387	1584.65	818.25	1135.34	811.296	2032.95	715.979	1120.75	581.339	1310.75	475.798	1371.78	852.631	1615.74	871.084	1000	952.98	1222.43	879.247	1554.2	3391.24	1549.63	582.54	1505.8	689.349	971.399	588.291		PE 15:0/[2H7]18:1	47.5159	50.7773	82.1671	39.5018	71.277
	81	PE 18:0_20:4	C43H78N1O8P1	767.547	DEA-SFC/MS/MS	[M ‒ H]‒	[Acyl FA ‒ H]‒	766.55 >283.25	766.55 >303.25	9.04±0.01	35880.4	18279.3	28138.9	14172.8	29349.5	18391.4	22697.8	17308	23039.5	14456.5	33595.2	18335.2	21196.8	12713.7	29528.9	20301.5	33589	19081.9	26493.1	22878.5	26166.5	18057.6	17897.3	20669.4	40229.7	41486.5	23611.2	16038.5	32820.9	15041	20972.8	18730.7		PE 15:0/[2H7]18:1	932.627	837.182	1290.37	1025.89	1151.48
	82	PE 18:0_20:5	C43H76N1O8P1	765.531	DEA-SFC/MS/MS	[M ‒ H]‒	[Acyl FA ‒ H]‒	764.5 >283.25	764.5 >301.2	9.21±0.01	1877.24	921.316	1331.09	811.057	2425.74	1121.38	1239.07	1235.13	1985.62	754.57	1381.1	1354.54	1772.18	754.342	1527.53	855.663	2687.38	1102.15	1705.24	1018.57	2159.2	1207.27	954.267	826.662	2441.57	1354.46	1202.38	902.004	2721.52	1212.95	1799.32	920.255		PE 15:0/[2H7]18:1	48.7943	42.1957	61.0401	58.7077	95.1704
	83	PE 18:0_22:5	C45H80N1O8P1	793.562	DEA-SFC/MS/MS	[M ‒ H]‒	[Acyl FA ‒ H]‒	792.55 >283.25	792.55 >329.25	9.20±0.01	2766.72	1811.49	1896.77	1698.02	3333.8	1627.18	1816.82	1543.89	2815.72	1327.88	1847.34	1619.66	2357.69	1143.8	1652.69	1545.58	3504.01	1905.87	2249.05	1543.99	3022.94	1847.15	1994.69	1321.99	3944.68	1565.71	1645.27	1179.48	4266.57	1657.33	1778.87	1358.1		PE 15:0/[2H7]18:1	71.9144	82.9651	86.9801	122.91	130.797
	84	PE 16:0_22:6	C43H74N1O8P1	763.515	DEA-SFC/MS/MS	[M ‒ H]‒	[Acyl FA ‒ H]‒	762.5 >255.25	762.5 >327.25	9.27±0.01	3069.53	693.073	634.997	1063.12	3195.29	946.621	676.279	973.28	2589.76	781.527	663.569	1003.42	2251.74	597.71	585.901	1241.07	3055.8	1087.41	1447.81	1228.74	2831.95	660.735	1202.42	925.581	3478.16	632.037	1021.18	729.715	3692.92	751.928	1225.12	821.763		PE 15:0/[2H7]18:1	79.7853	31.7423	29.1191	76.9532	125.362
	85	PE 18:0_22:6	C45H78N1O8P1	791.547	DEA-SFC/MS/MS	[M ‒ H]‒	[Acyl FA ‒ H]‒	790.55 >283.25	790.55 >327.25	9.22±0.01	5307.01	2007.39	2173.34	1808.66	5138.16	2517.36	2297.17	1842.76	4734.98	1658.33	2208.78	2352.62	4374.09	1649.56	2247.36	2303.52	6257.48	2026.67	3293.08	2187.87	5407.18	1844.76	2581.06	2135.47	6885.37	1872.25	2448.43	1890.03	6797.19	2396.76	2887.23	1877.65		PE 15:0/[2H7]18:1	137.943	91.9373	99.663	130.919	201.588
	86	PG 16:0_16:0	C38H75O10P1	722.51	DEA-SFC/MS/MS	[M ‒ H]‒	[Acyl FA ‒ H]‒	721.5 >255.25		13.07±0.02	806.585	403.586	365.355	221.792	769.763	340.407	333.263	168.398	695.909	321.485	514.414	216.358	689.939	340.121	698.96	346.754	893.273	256.577	408.976	299.606	710.542	209.967	391.225	343.223	1299.56	323.276	356.221	168.035	1006.55	273.71	475.904	317.567		PG 15:0/[2H7]18:1	8.93164	7.68197	5.76862	6.40296	12.2154
	87	PG 16:0_18:1	C40H77O10P1	748.525	DEA-SFC/MS/MS	[M ‒ H]‒	[Acyl FA ‒ H]‒	747.5 >255.25	747.5 >281.25	13.11±0.01	17555.3	9747.95	12869.5	7538	17205.5	11159	14283	7436.45	13851.9	8224.95	17407.7	9111.8	13135	6573.58	16761.6	9482.99	20695.6	9115.54	12155.9	10584.3	17917.5	9099.33	9618.32	9740.33	27764	13215.2	11681.7	7118.44	25410.4	9393.54	10980.3	8718.97		PG 15:0/[2H7]18:1	194.397	185.545	203.197	217.616	273.034
	88	PG 18:0_18:1	C42H81O10P1	776.557	DEA-SFC/MS/MS	[M ‒ H]‒	[Acyl FA ‒ H]‒	775.55 >283.25	775.55 >281.25	13.01±0.03	13790	9533.35	15648.5	6754.7	14375	12872.6	16154.5	8217.6	11026.4	8859.71	19594.1	8950.16	10641	7512.04	20496.3	10728.6	17260	10421.7	14491.9	10970.8	15094	10685.9	10966.2	10691.2	24719.6	15751.1	12734.1	7610.69	22823.9	11282.5	13785.5	9125.64		PG 15:0/[2H7]18:1	152.703	181.46	247.076	195.003	228.117
	89	PG 18:1_18:1	C42H79O10P1	774.541	DEA-SFC/MS/MS	[M ‒ H]‒	[Acyl FA ‒ H]‒	773.55 >281.25		13.11±0.02	1434.38	1060.08	1258.77	585.9	1282.35	1290.34	1398.4	743.269	1103.81	1046.71	1540.71	987.953	1078.41	889.948	1831.04	1108.86	1473.59	1015.18	1212.27	866.084	1410.24	899.508	1070.87	994.647	1812.51	1379.74	1262.58	822.777	2129.62	938.881	1253.02	836.753		PG 15:0/[2H7]18:1	10.6323	11.1648	13.2972	6.47261	13.0897
	90	PG 16:0_18:2	C40H75O10P1	746.51	DEA-SFC/MS/MS	[M ‒ H]‒	[Acyl FA ‒ H]‒	745.5 >255.25	745.5 >279.25	13.21±0.01	3664.06	2053.96	3951.79	1327.43	3631.17	2648.17	3973.54	1782.5	2791.08	1731.52	4712.2	2015	2981.13	1957.39	5725.04	2155.09	4058.97	2250.43	2931.79	2129.63	3393.5	1960.64	2709.59	1967.41	5063.21	2623.48	2641.91	1374.97	5055.41	1979.9	2620.33	1808.25		PG 15:0/[2H7]18:1	40.5736	39.0956	62.3952	38.3219	57.623
	91	PG 18:0_18:2	C42H79O10P1	774.541	DEA-SFC/MS/MS	[M ‒ H]‒	[Acyl FA ‒ H]‒	773.55 >283.25	773.55 >279.25	13.11±0.01	7207.68	6479.53	10598.4	3929.07	7432.63	7990.57	11047.7	4228.67	5861.07	5722.23	13842.3	5582.54	6676.6	5198.08	15143.1	6111.46	8922.62	5678.25	7769.92	5960.9	7513.25	5360.14	6512.87	5709.84	12516.5	7751.65	7032.98	4003.5	11607.7	5877.34	7406.71	5356.39		PG 15:0/[2H7]18:1	79.8135	123.333	167.339	113.429	117.949
	92	PI 18:0_18:0	C45H87O13P1	866.588	DEA-SFC/MS/MS	[M ‒ H]‒	[Acyl FA ‒ H]‒	865.6 >283.25		16.94±0.02	704.8	502.049	500.488	252.329	707.143	638.094	641.261	483.222	643.155	473.832	923.434	491.894	578.489	424.829	825.882	470.504	668.832	355.515	801.925	491.667	576.495	612.821	313.677	339.131	1310.46	521.596	509.7	541.29	1013.77	515.174	683.815	516.222		PI 15:0/[2H7]18:1	12.7502	15.8863	14.7116	13.0549	19.6429
	93	PI 16:0_18:1	C43H81O13P1	836.541	DEA-SFC/MS/MS	[M ‒ H]‒	[Acyl FA ‒ H]‒	835.55 >255.25	835.55 >281.25	17.06±0.01	6135.34	3316.24	4741.07	1966.41	6344.58	3602.83	4302.26	2075.84	5491.24	4033.7	5679.14	3004.92	6341.47	4114.14	8042.56	5115.79	6472.57	3026.6	4683.01	4014.76	5162.9	3419.58	3399.86	2889.8	7890.97	3823.7	3407.12	2440.58	8971.7	3837.18	4397.32	3252.4		PI 15:0/[2H7]18:1	110.991	104.935	139.361	101.738	176.239
	94	PI 18:0_18:1	C45H85O13P1	864.573	DEA-SFC/MS/MS	[M ‒ H]‒	[Acyl FA ‒ H]‒	863.55 >283.25	863.55 >281.25	16.94±0.01	20116.3	13852.2	16742.2	8568.79	19106	17342.1	17540.8	10861.6	14919.4	12871.5	22493.9	13374.8	18208.5	11484.5	24703	16282.4	20990.2	13506.6	17420	16114.1	17387.1	11122.4	12971.3	12817.6	27531.4	15517.1	13057.6	10142.9	25799	12759.5	15240.4	12264.8		PI 15:0/[2H7]18:1	363.914	438.323	492.127	443.329	530.723
	95	PI 18:1_18:1	C45H83O13P1	862.557	DEA-SFC/MS/MS	[M ‒ H]‒	[Acyl FA ‒ H]‒	861.55 >281.25		17.04±0.01	10271.1	6471.11	7174.46	4586.12	9558.84	7855.66	7297.27	4649.67	8936.12	6402.69	9857.86	7451.19	9392.49	5690.03	11568.4	6868.77	10697.9	6478.99	8199.28	6557.4	8178.97	5953.53	6714.88	5528.27	13776.7	7209.21	7285	4329.13	13766.3	6370.98	6816.55	5249.55		PI 15:0/[2H7]18:1	185.809	204.765	210.889	237.275	265.524
	96	PI 16:0_18:2	C43H79O13P1	834.526	DEA-SFC/MS/MS	[M ‒ H]‒	[Acyl FA ‒ H]‒	833.5 >255.25	833.5 >279.25	17.17±0.01	12064.1	8736.84	11954	4772.28	11846	10142	13286	5348.9	9763.31	8067	17254.7	7577.26	11381.3	7610.4	18419.2	9819.21	11193.6	8105.83	9825.54	7167.7	9263.43	6819.22	8541.76	6999.14	15778.6	9434.26	8088.69	5665.61	17291	8654.97	10089.1	7205.2		PI 15:0/[2H7]18:1	218.245	276.459	351.381	246.907	329.058
	97	PI 18:0_18:2	C45H83O13P1	862.557	DEA-SFC/MS/MS	[M ‒ H]‒	[Acyl FA ‒ H]‒	861.55 >283.25	861.55 >279.25	17.04±0.01	51388.6	50890.8	66719.6	28830.8	53577.2	55858.6	68533.1	30882.6	45046.6	46023.4	88279.2	38547.6	50767.1	38692.8	94203.3	45099	56634.8	41261.3	51910.6	42462.5	44254.1	36749.3	41311	36970.7	72462.2	49162.8	44741	27667.6	74816.2	39225.1	47320.5	35095.9		PI 15:0/[2H7]18:1	929.648	1610.33	1961.19	1491.64	1488.26
	98	PI 18:1_18:2	C45H81O13P1	860.541	DEA-SFC/MS/MS	[M ‒ H]‒	[Acyl FA ‒ H]‒	859.55 >281.25	859.55 >279.25	17.15±0.01	21832.3	16476.5	19492.1	10539.8	20549.7	20218.8	20002.8	11568.4	18787.2	16747.1	27745.8	13615.2	20916.7	14683.8	30253.9	16429.3	21954.1	16094.2	19558.7	14332.5	16758.4	13342.6	14677.6	11764.8	27087.9	18558.3	15801	10885.8	30055.8	15746.9	17435.4	13101.4		PI 15:0/[2H7]18:1	394.958	521.365	572.959	545.303	570.826
	99	PI 18:2_18:2	C45H79O13P1	858.526	DEA-SFC/MS/MS	[M ‒ H]‒	[Acyl FA ‒ H]‒	857.5 >279.25		17.26±0.02	990.239	660.074	1065.25	285.029	1318.93	967.676	1395.35	397.542	907.731	1290.38	2130.8	1012.7	1868.06	913.723	2903.99	1290.43	1050.3	628.615	1147.91	525.087	705.115	780.13	621.086	645.101	1560.49	1207.81	1050.26	622.57	2956.52	1530.45	2025.73	1222.86		PI 15:0/[2H7]18:1	17.9139	20.8867	31.3123	14.7467	36.6369
	100	PI 16:0_20:4	C45H79O13P1	858.526	DEA-SFC/MS/MS	[M ‒ H]‒	[Acyl FA ‒ H]‒	857.5 >255.25	857.5 >303.25	17.20±0.01	10069.4	5807.31	5567.99	4547.14	9660.98	6452.59	6867.17	4095.27	8370.7	5373.11	7721.79	4643.36	7302.76	4111.94	7918.64	5875.89	10495.2	5192.88	6394.17	6423.94	8685.04	3910.77	4980.96	5086.25	13155.2	6566.26	6302.43	4231.77	13223.2	5290.36	6191.17	5365.7		PI 15:0/[2H7]18:1	182.16	183.76	163.668	235.258	268.361
	101	PI 18:0_20:4	C47H83O13P1	886.557	DEA-SFC/MS/MS	[M ‒ H]‒	[Acyl FA ‒ H]‒	885.55 >283.25	885.55 >303.25	17.08±0.01	138409	105909	121861	76664.1	134794	115851	126648	75940.9	112992	93127.4	150573	91191.2	115880	76950.3	150056	90068.6	159390	96643.6	123787	102883	121390	90050.4	95440.8	90341.6	191453	112182	97073.8	69857.8	191538	92430.4	102086	81885.5		PI 15:0/[2H7]18:1	2503.89	3351.27	3582.03	3966.42	3744.28
	102	PI 18:1_20:4	C47H81O13P1	884.541	DEA-SFC/MS/MS	[M ‒ H]‒	[Acyl FA ‒ H]‒	883.55 >281.25	883.55 >303.25	17.20±0.01	10787.4	7813.47	8056.41	6221.12	10503.1	8976.82	7295.13	5229.96	8308.43	6731.55	9295.94	6521.24	7978.26	5610.28	9105.39	6766.51	10667.5	8225.07	9538.33	7344.5	8316.73	7449.61	7742.24	7437.59	15220.8	8758.35	8591.56	5919.34	13142.8	7683.97	8016.03	6318.54		PI 15:0/[2H7]18:1	195.151	247.241	236.814	321.866	291.754
	103	PI 18:0_20:5	C47H81O13P1	884.541	DEA-SFC/MS/MS	[M ‒ H]‒	[Acyl FA ‒ H]‒	883.55 >283.25	883.55 >301.2	17.18±0.03	6754.49	1611.27	2937.84	1809.39	6714.55	2646.56	2916.27	1738.86	4427.05	1425.32	3656.57	2369.78	5274.06	1602.44	3894.3	2738.28	5395.48	2198.15	3350.54	2528.11	4975.61	2799.91	2503.36	2382.67	7407.37	3271.07	3406.33	1642.83	7723.75	2603.37	3225.82	2340.85		PI 15:0/[2H7]18:1	122.192	50.9853	86.3561	93.6136	186.516
	104	PI 18:0_22:5	C49H85O13P1	912.573	DEA-SFC/MS/MS	[M ‒ H]‒	[Acyl FA ‒ H]‒	911.55 >283.25	911.55 >329.25	17.09±0.01	9019.11	3899.12	7768.17	2412.39	9702.68	4845.9	7965.71	3157.08	6415.4	3742.55	9535.61	3502.97	7887.53	3524.77	10441.1	4580.6	9303.54	5332.84	6751.9	3912.34	7453.48	4474.89	5764.61	4222.38	12418.5	5810.91	6170.99	3035.14	11631.4	4475.4	6066.37	3985.72		PI 15:0/[2H7]18:1	163.16	123.38	228.341	124.811	269.519
	105	PI 18:0_22:6	C49H83O13P1	910.557	DEA-SFC/MS/MS	[M ‒ H]‒	[Acyl FA ‒ H]‒	909.55 >283.25	909.55 >327.25	17.17±0.01	4559.75	2611.17	3646.83	2033.13	4884.34	2882.41	3356.99	1626.4	4120.12	2063.2	3819.61	2571.38	3902.15	1642.93	4496.39	2333.34	4805.62	2881.22	3516.16	2573.49	3825.36	2108.04	2888.71	2416.02	6391.62	3451.38	3413.93	1680.51	5801.77	2881.03	3766.79	1710.48		PI 15:0/[2H7]18:1	82.4883	82.625	107.197	105.189	135.676
	106	PS 16:0_16:0	C38H74N1O10P1	735.505	DEA-SFC/MS/MS	[M ‒ H]‒	[Acyl FA ‒ H]‒	734.5 >255.25		17.66±0.02	811.636	757.577	651.061	445.531	742.651	885.135	907.692	424.576	510.136	435.031	1080.23	577.619	715.606	687.121	1135.73	486.092	772.637	591.089	568.636	455.999	885.123	493.576	433.546	562.576	1215.32	925.666	675.133	450.077	967.681	547.559	777.123	531.092		PS 15:0/[2H7]18:1	24.9969	41.5681	25.8524	32.7144	34.0427
	107	PS 18:0_18:0	C42H82N1O10P1	791.568	DEA-SFC/MS/MS	[M ‒ H]‒	[Acyl FA ‒ H]‒	790.55 >283.25		17.47±0.01	2970.96	1948.92	3697.32	1138.68	2955.97	2339.19	3038.57	1761.34	2661.74	1672.84	3811.63	2150.04	2451.69	1357.76	3253.34	2087.04	3419.84	2001.55	2769.84	2093.07	3030.99	2610.93	2391.65	2033.06	4659.76	3113.69	2657.27	2130.59	4089.03	2207.1	2373.63	1851.45		PS 15:0/[2H7]18:1	91.5003	106.937	146.814	83.611	135.5
	108	PS 16:0_18:1	C40H76N1O10P1	761.521	DEA-SFC/MS/MS	[M ‒ H]‒	[Acyl FA ‒ H]‒	760.5 >255.25	760.5 >281.25	17.61±0.01	7129.97	5783.58	10855.2	4053.23	8258.85	7422.13	11654.7	4330.32	6969.37	5136.5	12254.6	5190.57	6915.69	4548.1	11475.2	5396.01	10228.4	6091.16	8278.51	6116.7	9236.11	6188.78	6085.02	6189.05	13676	8370.66	7240.07	5279.51	12099.8	6316.49	8009.12	5912.55		PS 15:0/[2H7]18:1	219.59	317.344	431.042	297.62	378.581
	109	PS 18:0_18:1	C42H80N1O10P1	789.552	DEA-SFC/MS/MS	[M ‒ H]‒	[Acyl FA ‒ H]‒	788.55 >283.25	788.55 >281.25	17.48±0.01	66261.2	50829.9	72476.2	37268.1	69405.3	55664.7	74423	41368.4	57188.5	43492.5	86480.8	47527.1	55598.9	40780.5	82832.7	48976.9	76403.7	56718.3	64467.9	49807	70196.8	56733.9	55410.4	50424.8	105251	73808.5	58233.9	41034.2	97801.3	57966.6	62020.2	50515.1		PS 15:0/[2H7]18:1	2040.73	2789.03	2877.9	2736.52	3181.5
	110	PS 18:1_18:1	C42H78N1O10P1	787.536	DEA-SFC/MS/MS	[M ‒ H]‒	[Acyl FA ‒ H]‒	786.55 >281.25		17.59±0.02	2475.62	1843.9	2759.51	1348.82	2369.16	2208.66	2486.13	1485.29	2421.72	1669.91	2844.94	1635.36	2205.66	1362.26	2978.57	2331.7	2953.06	2068.95	2616.84	1767.36	2630.25	2277.59	2390.23	1770.43	4401.64	3061.06	2798.5	1243.71	4266.78	2812.1	2544.74	1879.87		PS 15:0/[2H7]18:1	76.2447	101.175	109.575	99.0407	108.601
	111	PS 16:0_18:2	C40H74N1O10P1	759.505	DEA-SFC/MS/MS	[M ‒ H]‒	[Acyl FA ‒ H]‒	758.5 >255.25	758.5 >279.25	17.74±0.02	5711.32	4982.27	9920.86	2706.62	6577.8	6163.81	10065.8	3802.25	5259.68	5669.71	10631.5	4654.92	5120.01	4449.02	12278.4	4803.58	7592.74	5085.71	5446.21	5172.79	6617.13	5091.71	4869.67	4198.71	10177.5	7190.55	6322.85	3802.01	9295.72	5012.04	6939.65	4591.81		PS 15:0/[2H7]18:1	175.898	273.376	393.939	198.741	301.523
	112	PS 18:0_18:2	C42H78N1O10P1	787.536	DEA-SFC/MS/MS	[M ‒ H]‒	[Acyl FA ‒ H]‒	786.55 >283.25	786.55 >279.25	17.60±0.01	128948	114747	195753	76765.4	132457	134074	197622	87388.4	105918	107643	228267	100541	110647	95748	219256	110031	151944	126669	157353	108589	139789	123053	135378	105768	207446	168626	139228	89266.8	199471	127038	149872	100889		PS 15:0/[2H7]18:1	3971.38	6296.14	7773.02	5636.72	6071.74
	113	PS 18:0_20:4	C44H78N1O10P1	811.536	DEA-SFC/MS/MS	[M ‒ H]‒	[Acyl FA ‒ H]‒	810.55 >283.25	810.55 >303.25	17.64±0.01	26206.9	22558.6	33689.7	18030.8	28345.8	28853.1	33729.6	18842.5	22645.6	20531.2	39767.1	21778.5	23562.7	19437.2	38543.8	24558.8	32641.5	23323.7	28728.6	23782	31557.6	22685	25542.3	24302.1	48055.7	31065.9	27950.8	20804.5	41312.6	24755	29451.8	24081.2		PS 15:0/[2H7]18:1	807.124	1237.78	1337.76	1323.96	1299.36
	114	PS 18:0_22:5	C46H80N1O10P1	837.552	DEA-SFC/MS/MS	[M ‒ H]‒	[Acyl FA ‒ H]‒	836.55 >283.25	836.55 >329.25	17.65±0.01	15721.5	9284.74	14598.6	7333.28	15200.5	9881.21	15602.7	8929.87	13954.4	7656.7	17032.5	10162.9	12793.8	7315.32	15092.4	10347.2	19910	10146	14033.3	9536.36	17740.3	9404.94	13117.4	10653.4	27054.4	14221.8	12596.3	8673.72	25852.9	10241.6	13544.9	9255.91		PS 15:0/[2H7]18:1	484.195	509.452	579.682	538.467	696.784
	115	PS 18:0_22:6	C46H78N1O10P1	835.536	DEA-SFC/MS/MS	[M ‒ H]‒	[Acyl FA ‒ H]‒	834.55 >283.25	834.55 >327.25	17.76±0.01	27192.9	13786.4	21350.5	12440	27043.8	15749.8	21340.6	13527.5	21877.5	12858.1	25111.1	14974.6	22530.4	10381.1	25636.4	14917.2	30656.6	15204.1	21535.7	14711.6	27476.1	15609.6	18147.1	14699.7	43403.6	19294.5	20705.7	13176.3	38609.7	14797.1	21630.1	14420.6		PS 15:0/[2H7]18:1	837.493	756.456	847.791	913.44	1239.67
	116	DG 15:0/[2H7]18:1	C36H61(D7)O5	587.98	DEA-SFC/MS/MS	[M + NH4]+	[M + H ‒ Acyl FA]+	605.6>299.25	605.6>346.35	4.15±0.01	111136	86402.5	90094.9	56413.6	100174	117868	108582	77333.4	72487.9	84815.5	125294	97628.4	77407.5	63486.1	127351	107216	96429.6	77775.8	106804	108099	79918.1	78796.9	76571.1	102397	96604.8	139262	93346.4	69167.5	98881.5	75249.6	95563.3	91472.3
	117	LPA 17:0	C20H41O7P1	424.259	DEA-SFC/MS/MS	[M ‒ H]‒	[C3H6O5P]‒	423.25 >153		22.45±0.03	269082	261521	236333	184606	238268	290124	235532	216989	186332	218944	269490	261189	189297	189448	291099	283924	214518	224095	248778	266350	185432	214321	208459	252597	378963	315301	236355	193657	301505	208488	245176	234362
	118	LPC [2H7]18:1	C26H45(D7)NO7P1	528.72	DEA-SFC/MS/MS	[M + H]+	[C5H15O4NP]+	529.4>184.05		8.50±0.01	627535	627871	619065	491300	614859	705945	668254	614171	481527	615391	731211	756047	484671	481568	724031	830452	522281	561672	687372	785951	456884	570502	541410	719213	707497	816901	630419	599000	693302	548326	675752	710237
	119	LPE [2H7]18:1	C23H39(D7)NO7P1	486.64	DEA-SFC/MS/MS	[M + H]+	[C5H15O4NP]+	487.35>346.35		10.87±0.01	1319.25	1455.47	1330.42	1000.89	1291.86	2011.61	1637.24	1434.76	1061.71	1399.41	1601.37	1605.05	1081.5	1414.06	1361.41	1291.26	1322.7	1654.88	1886.81	1435.15	1286.85	1629.24	992.339	1690.58	1661.28	2056.22	1082.91	1080.63	1649.64	1211.85	1248.67	1564.11
	120	LPG 17:1	C23H45O9P1	496.28	DEA-SFC/MS/MS	[M ‒ H]‒	[Acyl FA - H]‒	495.25 >267.25		15.79±0.01	826889	757243	580796	424568	809402	876276	666360	517557	597423	737399	751629	688818	628473	561747	721976	735274	619916	618053	649310	642231	568033	587676	507286	627476	756238	922765	548766	528515	853868	596428	642238	624326
	121	LPI 13:0	C22H43O12P1	530.249	DEA-SFC/MS/MS	[M ‒ H]‒	[Acyl FA - H]‒	529.25 >213.2		19.92±0.01	65986.7	65385.7	53704.3	44181.5	60613.9	71252	56634.8	50396.3	53000.9	56964.1	65415.4	51386.9	57002.9	44616.1	73569.5	66149.9	52861.8	50615.7	55076.6	62742.1	49675.4	47186.2	48460.7	56089.4	69482.3	62502.2	55851	49700.2	72495.7	55118.3	58442	56050.5
	122	LPS 17:1	C23H44N1O9P1	509.275	DEA-SFC/MS/MS	[M ‒ H]‒	[C3H6O5P]‒	508.25 >153		20.99±0.02	181343	180448	206285	166261	161813	209444	199634	184716	138338	173566	219243	201414	143183	162524	230832	214637	177772	191674	197797	209116	163037	195321	186105	204816	250251	270486	197906	180163	200750	193277	207817	196567
	123	PA 15:0/[2H7]18:1	C36H61(D7)NaO8P1	689.94	DEA-SFC/MS/MS	[M ‒ H]‒	[Acyl FA ‒ H]‒	666.5>288.3	666.5>241.2	17.50±0.04	3582.75	4915.43	4104.95	2793.46	3983.45	5569.56	4778.67	4084.12	3704.35	4516.27	5030.76	4763.81	3053.07	3303.75	5330.98	4915.22	3395.13	4154.54	4630.25	4642.3	3122.03	3962.52	4379.67	5135.79	5529.08	6129.51	4345.07	3378.67	4920.17	4246.04	4873.59	4169.46
	124	PC 15:0/[2H7]18:1	C41H73(D7)NO8P1	753.11	DEA-SFC/MS/MS	[M + CH3COO]‒	[Acyl FA ‒ H]‒	811.6>288.3	811.6>241.2	7.33±0.01	152183	156364	123903	114322	145039	185173	143270	137380	119782	156322	161602	160115	126008	127708	160385	174812	127981	129234	149323	162425	117283	134504	128452	160280	149035	175062	131668	129122	150094	135431	147446	157468
	125	PE 15:0/[2H7]18:1	C38H67(D7)NO8P1	711.03	DEA-SFC/MS/MS	[M ‒ H]‒	[Acyl FA ‒ H]‒	709.55>288.3	709.55>241.2	9.00±0.01	15194.4	14800.9	10787.9	10849.5	13917.2	15385.9	12189.6	11797.5	11863.7	14714.4	13198.2	14064.2	12094.5	13223.7	13142.9	14781.7	11555.2	12202.3	13683.3	15630.5	10740.2	12093.1	11548.7	13745.9	14213.6	16301.4	11380.3	11692.2	13180.8	12290.2	11832.5	13044
	126	PG 15:0/[2H7]18:1	C39H67(D7)NaO10P1	764.02	DEA-SFC/MS/MS	[M ‒ H]‒	[Acyl FA ‒ H]‒	740.55>288.3	740.55>241.2	13.12±0.01	25475.6	25438	22379.9	19430.9	24577.1	31748.1	24880.1	23035.7	18907.4	23899.1	29067.6	27292.5	18291.2	20732.3	30839.6	29053.5	21180.8	21851.1	25924.2	26509.4	20169.4	20204.3	22408.4	26774.3	28862.5	30549.6	23194.3	20980.9	27994.8	22179	26546.5	25132.9
	127	PI 15:0/[2H7]18:1	C42H75(D7)NO13P1	847.13	DEA-SFC/MS/MS	[M ‒ H]‒	[Acyl FA ‒ H]‒	828.55>288.3	828.55>241.2	17.11±0.01	62375.5	61207.3	48085	43369.1	56162	73197.6	57902.1	49094.7	46739.9	58003.2	60801.7	57233.5	46925.5	44473	66156.8	60392.6	47193.6	46806.1	57435.5	57237.4	43431.8	47681.3	48814.4	57000.5	70943.9	65239.4	54193.8	45765.8	63823	49527.8	54058	53506.3
	128	PS 15:0/[2H7]18:1	C39H66(D7)NNaO10P1	777.02	DEA-SFC/MS/MS	[M ‒ H]‒	[Acyl FA ‒ H]‒	753.55>288.3	753.55>241.2	17.66±0.01	36638.7	35297.7	35595.5	30558.1	34033.1	44577.9	38574.9	33425.3	29538.7	33234.4	43043	37910.8	27660.2	30047.2	42954.6	41273.8	31381	33097.6	40068.3	38014.3	31865.8	33236.8	34224.6	38829	43280.9	49382.6	36307.5	31046.5	39830.6	32733.6	38292.4	38181.8
[truncated: 27 more columns]
